# Supplementary material for: Virological Findings and Treatment Outcomes of Cases That Developed Dolutegravir Resistance in Malawi’s National HIV Treatment Program
Source: Viruses. 2023 Dec 23;16(1):29. doi: 10.3390/v16010029 (PMC10819735; doi:10.3390/v16010029)
Supplement: Supplementary file 1 [file viruses-16-00029-s001.zip]

Archive with 1 entries (1 files):
- viruses-2727951-supplementary.pdf
